# Supplementary material for: Radiographic Diagnosis of Hip Laxity in Rottweilers: Interobserver Agreement at Eight- and Twelve-Months of Age
Source: Animals (Basel). 2023 Jan 8;13(2):231. doi: 10.3390/ani13020231 (PMC9855059; doi:10.3390/ani13020231)
Supplement: Supplementary file 1 [file animals-13-00231-s001.zip]

Archive with 1 entries (1 files):
- animals-2109789-supplementary.pdf
